# Supplementary material for: Adaptation of technological packaging for conservation of soybean seeds in storage units as an alternative to modified atmospheres
Source: PLoS One. 2020 Nov 12;15(11):e0241787. doi: 10.1371/journal.pone.0241787 (PMC7660585; doi:10.1371/journal.pone.0241787)
Supplement: S1 Dataset — (XLS) [file pone.0241787.s001.xls]

## Sheet: Plan1
	Cultivars	Storage conditions	Storage time	Clusters	Water content	Germination	Electric conductivity	Apparent specific mass	Thousand seed weight
	RR	ANER	0	P1	12.22	95.5	137.45	661.39	223.13
	RR	ANER	2	P2	12.65	97.25	137.27	738.4	195.7
	RR	ANER	4	P3	11.3	85.5	170.33	746.35	195.56
	RR	ANER	6	P4	12.1	89.5	197.03	774.62	192.62
	RR	ANEL	0	P5	12.22	95.5	137.45	661.39	223.13
	RR	ANEL	2	P6	11.67	97.15	172.34	758.82	193.31
	RR	ANEL	4	P7	11.92	91	174.9	784.1	194.54
	RR	ANEL	6	P8	11.55	87	186.61	776.69	191.39
	RR	AMEP	0	P9	12.22	95.5	137.45	661.39	223.13
	RR	AMEP	2	P10	10.32	96.3	171.65	755.66	188.51
	RR	AMEP	4	P11	11.2	97.5	163.12	754.19	226.94
	RR	AMEP	6	P12	12.77	67.5	206.82	775.8	195.35
	RR	ARER	0	P13	12.22	95.5	137.45	661.39	223.13
	RR	ARER	2	P14	14.4	99.23	118.63	754.71	200.07
	RR	ARER	4	P15	15.25	97.5	119.81	739.8	200.12
	RR	ARER	6	P16	14.95	99	116.34	760.51	201.35
	RR	AREL	0	P17	12.22	95.5	137.45	661.39	223.13
	RR	AREL	2	P18	11.9	99.5	145.61	754.91	190.81
	RR	AREL	4	P19	11.8	90.5	155.51	782.41	191.09
	RR	AREL	6	P20	11.35	98	143.45	771.63	193.01
	RR	AMREP	0	P21	12.22	95.5	137.45	661.39	223.13
	RR	AMREP	2	P22	10.75	97	175.71	757.33	190.87
	RR	AMREP	4	P23	10.4	91	179.09	795.05	189.5
	RR	AMREP	6	P24	12.4	98	141.89	769.82	196.07
	RR2	ANER	0	P25	12.17	99	142.1	667.6	203.53
	RR2	ANER	2	P26	12.22	100	142.23	730.66	232.02
	RR2	ANER	4	P27	10.87	95	173.24	725.2	226.82
	RR2	ANER	6	P28	11.62	95	191.45	750.2	228.03
	RR2	ANEL	0	P29	12.17	99	142.1	667.6	203.53
	RR2	ANEL	2	P30	11.35	100	182.45	718.73	223.72
	RR2	ANEL	4	P31	11.27	99	186.56	736.98	225.93
	RR2	ANEL	6	P32	11.1	97.5	176.37	727.78	228.04
	RR2	AMEP	0	P33	12.17	99	142.1	667.6	203.53
	RR2	AMEP	2	P34	11.3	100	155.34	723.77	227.85
	RR2	AMEP	4	P35	11.45	93	172.2	775.26	228.68
	RR2	AMEP	6	P36	11.25	97.5	206.45	731.96	228.03
	RR2	ARER	0	P37	12.17	99	142.1	667.6	203.53
	RR2	ARER	2	P38	14.17	99.5	138.23	701.86	234.96
	RR2	ARER	4	P39	14.15	98	143.18	721.38	234.66
	RR2	ARER	6	P40	14.17	99.5	118.89	738.91	236.43
	RR2	AREL	0	P41	12.17	99	142.1	667.6	203.53
	RR2	AREL	2	P42	11.22	99.5	164.15	714.08	226.38
	RR2	AREL	4	P43	11.2	98.5	167.34	746.51	225.93
	RR2	AREL	6	P44	10.9	99.5	157.65	740.13	224.87
	RR2	AMREP	0	P45	12.17	99	142.1	667.6	203.53
	RR2	AMREP	2	P46	11.35	99	155.34	717.3	225.4
	RR2	AMREP	4	P47	12.82	86	190.65	787.47	196.96
	RR2	AMREP	6	P48	8.35	87.25	141.32	732.28	228.04
